# Supplementary material for: Heme Regulatory Motif of Heme Oxygenase-2 Is Involved in the Interaction with NADPH–Cytochrome P450 Reductase and Regulates Enzymatic Activity
Source: Int J Mol Sci. 2025 Mar 5;26(5):2318. doi: 10.3390/ijms26052318 (PMC11900463; doi:10.3390/ijms26052318)
Supplement: Supplementary file 1 [file ijms-26-02318-s001.zip]

Archive with 1 entries (1 files):
- ijms-3487634-supplementary.pdf
